# Supplementary material for: NMR metabolomics of cerebrospinal fluid differentiates inflammatory diseases of the central nervous system
Source: PLoS Negl Trop Dis. 2018 Dec 17;12(12):e0007045. doi: 10.1371/journal.pntd.0007045 (PMC6312347; doi:10.1371/journal.pntd.0007045)
Supplement: S1 Dataset — (CSV) [file pntd.0007045.s003.csv]

Sample ID	disease	DisCategory	2-Hydroxybutyrate	2-Hydroxyisovalerate	2-Oxoglutarate	2-Oxoisocaproate	3-Hydroxybutyrate	3-Hydroxyisobutyrate	3-Hydroxyisovalerate	Acetamide	Acetaminophen	Acetate	Acetoacetate	Acetone	Alanine	Betaine	Carnitine	Choline	Citrate	Creatine	Creatinine	Dimethyl sulfone	Ethanol	Ethanolamine	Ethylene glycol	Formate	Fructose	Fucose	Glucose	Glutamate	Glutamine	Glycerol	Glycine	Glycolate	Isobutyrate	Isoleucine	Isopropanol	Lactate	Leucine	Lysine	Methanol	Methionine	N-Acetylaspartate	N-Acetylneuraminate	NAAG	Ornithine	Phenylalanine	Propionate	Propylene glycol
101	MS	Autoimmune	26.44444444	3.444444444	1.111111111	0.333333333	7.111111111	14.11111111	2.111111111	2.888888889	0.111111111	141	5	3	35	2.111111111	2.666666667	2.666666667	208.2222222	48.88888889	65.88888889	9.222222222	5.888888889	14	3.777777778	30.55555556	95.88888889	2.888888889	2334.111111	1.666666667	446.5555556	437.7777778	7.666666667	12.11111111	2.888888889	5.555555556	2	1716.222222	12	20	6.222222222	2.888888889	1.222222222	14	0.666666667	0.888888889	7.888888889	2.777777778	7.555555556
102	MS	Autoimmune	42.44444444	5.777777778	1.111111111	1.222222222	7.222222222	17.66666667	3.555555556	2.555555556	0.111111111	50.66666667	6.222222222	4.555555556	23.66666667	2.333333333	1.888888889	1.666666667	172.1111111	38.55555556	44.66666667	7.777777778	3	10.44444444	3.777777778	55.44444444	111.5555556	0.111111111	2601.888889	2	431.5555556	416.6666667	4.666666667	7.444444444	1	4.333333333	1.111111111	1257.666667	10.11111111	21.66666667	10.66666667	4.888888889	0.777777778	8.555555556	0.555555556	1	6.444444444	11.77777778	1.555555556
103	MS	Autoimmune	35.77777778	5.555555556	2.333333333	1.222222222	6.888888889	12.77777778	2.333333333	1.555555556	0.111111111	52.44444444	4.555555556	3.222222222	30.33333333	1.555555556	2.333333333	1.666666667	155.6666667	44.77777778	48	4.555555556	5	7.222222222	9.666666667	28.55555556	124.6666667	1.222222222	2755.444444	0.111111111	341.3333333	443	4.666666667	7.555555556	0.555555556	5.111111111	3	1491.888889	9.777777778	17.44444444	13.33333333	2.222222222	0.666666667	13.55555556	1	2.777777778	6.111111111	2.777777778	8.777777778
104	MS	Autoimmune	61.77777778	11.77777778	0.111111111	1.111111111	9.222222222	13.33333333	5.888888889	2.333333333	0.111111111	213.7777778	6.222222222	4	32.55555556	2.888888889	3	2.333333333	250.7777778	47.33333333	64.33333333	8.111111111	231.5555556	16.44444444	6.666666667	50.11111111	130.7777778	5	2459.777778	0.111111111	397.8888889	361	7.222222222	7.777777778	2.666666667	7	3.444444444	1616.777778	15	21.55555556	49.77777778	2	1	15.11111111	0.777777778	6	8.666666667	11.11111111	94.77777778
105	Fungal	Infectious	23.55555556	4.666666667	1.444444444	0.888888889	8.444444444	17.66666667	2.888888889	11.11111111	1.222222222	85.33333333	1.888888889	7.222222222	60	3.555555556	8.888888889	5.777777778	252.7777778	68.44444444	127	2.333333333	25.77777778	13.33333333	4.666666667	48.33333333	79.66666667	15.55555556	2205.111111	8.666666667	540.3333333	108.4444444	8	25.22222222	1.555555556	4.333333333	1.777777778	1511.111111	11	22.55555556	9.888888889	3.111111111	0.777777778	22.44444444	1.666666667	10.66666667	29.88888889	1.888888889	350.2222222
106	Fungal	Infectious	47.44444444	4.666666667	1.444444444	1.777777778	46.44444444	18.44444444	4.222222222	4.666666667	1.666666667	43.88888889	8.888888889	11.11111111	25.22222222	3.222222222	3.444444444	2.333333333	227.7777778	50.33333333	45.11111111	7.555555556	31.22222222	14.66666667	5.555555556	44	64.44444444	3.222222222	1727.333333	10.66666667	261.6666667	134.8888889	6.222222222	10.77777778	0.111111111	1.444444444	4.333333333	1725.111111	9.444444444	10.11111111	13.44444444	2.444444444	1.666666667	9.222222222	0.666666667	6	9.111111111	1.111111111	0.888888889
107	Fungal	Infectious	24.33333333	6.333333333	1.444444444	1.111111111	15.44444444	10.77777778	4	5	5.666666667	227.1111111	1.111111111	4.555555556	35	3.555555556	3.444444444	7	316.2222222	62	79.66666667	9.222222222	67.33333333	14.66666667	5.555555556	45.22222222	116.5555556	3.222222222	2528.555556	3.888888889	6.333333333	152	6.222222222	10.77777778	2	5.888888889	7.555555556	1353.444444	14.77777778	24.55555556	16.44444444	3.888888889	1.777777778	34.88888889	1	9.111111111	9.111111111	1.888888889	7.555555556
108	Lyme	Infectious	23.66666667	3	1.666666667	0.777777778	3.111111111	8	1.222222222	4.111111111	0.333333333	53.88888889	3	5.888888889	29.11111111	3.444444444	2	3	185.3333333	47	46.44444444	3.888888889	1.333333333	9.222222222	27.11111111	42.66666667	93.66666667	0.111111111	2938.111111	11.77777778	156.8888889	438	15.55555556	9.111111111	0.444444444	3.777777778	3.555555556	1716.444444	8.666666667	15.44444444	12.66666667	1.444444444	1.555555556	16.66666667	2.555555556	4.777777778	8.555555556	0.555555556	0.777777778
109	Lyme	Infectious	37.72	3.45	14.72	3.45	36.11	8.74	2.53	4.37	0.23	101.66	18.86	22.54	74.98	1.38	6.9	6.44	295.78	59.57	59.57	181.93	5.52	26.22	27.83	83.26	54.51	1.84	2280.68	24.38	183.54	743.59	25.53	11.73	1.15	15.18	13.11	1797.45	27.6	17.94	16.56	10.81	2.99	11.5	1.15	19.32	9.66	5.29	8.05
110	Lyme	Infectious	42.55555556	4.777777778	1.666666667	1.444444444	48.77777778	10.66666667	2.333333333	2.777777778	0.111111111	59.77777778	26.22222222	25.55555556	28.22222222	3.444444444	2.777777778	1.333333333	165.3333333	37.77777778	50.22222222	3.222222222	13	12.22222222	6.777777778	61.33333333	58.77777778	3.777777778	2400.777778	8.888888889	301	479.4444444	8.666666667	8.222222222	0.777777778	4.555555556	13.33333333	1671.666667	12.66666667	13.55555556	14.44444444	1.888888889	0.333333333	10.11111111	0.888888889	4.555555556	10.44444444	1.444444444	0.111111111
111	Lyme	Infectious	63.44444444	5.888888889	3.666666667	1.777777778	72.11111111	18.11111111	3.888888889	3.444444444	0.111111111	82.77777778	29.88888889	37.11111111	28.77777778	3.777777778	2.333333333	2.555555556	171.4444444	42	49.77777778	3.555555556	9.222222222	20.88888889	11.44444444	56.88888889	53.88888889	3.888888889	2660.777778	3.555555556	329.8888889	322.7777778	9	7.555555556	0.666666667	6.444444444	9.555555556	1590.111111	13.77777778	12.88888889	14.77777778	2.333333333	1.222222222	19.22222222	1.888888889	2.333333333	5.222222222	3.444444444	1.222222222
112	Lyme	Infectious	114.3333333	5.111111111	5	2.222222222	170	14.55555556	2.111111111	4.444444444	6	32.88888889	40.77777778	54.44444444	32.66666667	4.111111111	3.444444444	3.111111111	310.4444444	57.44444444	53.88888889	4.777777778	4.111111111	15.88888889	8.555555556	80.44444444	80.44444444	1.777777778	2134.333333	15.33333333	288.1111111	493.8888889	17	7	0.555555556	5.444444444	33.33333333	1814.111111	15.44444444	21.88888889	14.33333333	0.111111111	1.444444444	7.444444444	0.666666667	3.888888889	5.444444444	2.888888889	0.111111111
113	Rabies	Infectious	64.35	17.3875	1.1375	1.7875	234	14.625	2.6	0.65	0.1625	54.4375	170.95	81.7375	17.3875	3.0875	0.1625	0.65	169.8125	39.1625	31.525	1.1375	29.0875	4.55	2.275	37.7	72.9625	19.825	4597.775	4.55	429.4875	1035.9375	3.7375	10.8875	0.8125	3.575	10.075	1825.6875	8.45	16.7375	22.9125	4.225	0.4875	12.5125	0.8125	1.95	13.1625	0.325	1859.4875
114	Rabies	Infectious	134.1979167	8.53125	3.385416667	1.083333333	75.5625	22.61458333	4.197916667	1.760416667	0.135416667	200.5520833	26.8125	21.125	39.13541667	2.708333333	0.135416667	0.8125	320.53125	43.46875	69.19791667	4.739583333	9.479166667	14.48958333	7.71875	29.65625	234.6770833	4.875	6048.114583	7.177083333	635.6458333	712.5625	1.625	5.958333333	2.708333333	2.979166667	2.572916667	3007.604167	8.395833333	20.04166667	14.08333333	3.520833333	1.083333333	15.03125	0.947916667	5.010416667	14.21875	7.71875	334.8854167
115	Rabies	Infectious	83.22826087	46.06521739	3.532608696	1.836956522	300.9782609	21.33695652	5.652173913	0.141304348	0.141304348	200.3695652	114.173913	493.0108696	18.65217391	3.532608696	3.108695652	3.391304348	223.2608696	50.44565217	38.57608696	2.260869565	53.27173913	31.22826087	5.086956522	45.92391304	78	2.826086957	4372.23913	8.47826087	422.5	824.9347826	13.70652174	11.72826087	3.108695652	6.358695652	3.532608696	1858.434783	18.08695652	12.01086957	20.48913043	4.239130435	2.119565217	14.13043478	1.27173913	3.815217391	14.97826087	13.70652174	77.29347826
116	Rabies	Infectious	114.4444444	12.22222222	0.777777778	3.444444444	1007.444444	26.55555556	4.444444444	0.222222222	13.55555556	68.44444444	552.1111111	406.7777778	19.33333333	1.888888889	1	1.222222222	205.3333333	40	42.11111111	3.111111111	19.88888889	3.111111111	2.888888889	28.33333333	151.1111111	12.55555556	3721.777778	6.777777778	510	649.7777778	6.555555556	5.666666667	0.555555556	7.888888889	11.66666667	1209	14.77777778	14.44444444	27.88888889	2.888888889	2.666666667	13.44444444	1	1.333333333	10.66666667	2.333333333	32.22222222
117	Rabies	Infectious	57.33333333	20.11111111	3.333333333	1.444444444	60.77777778	25.55555556	5.666666667	0.555555556	0.111111111	41.88888889	22.44444444	12.66666667	30.66666667	2.222222222	2	2.222222222	311.8888889	49.11111111	46.88888889	2.777777778	23	10.44444444	4.111111111	32.66666667	116	3.666666667	3995.222222	3.333333333	528.6666667	147.2222222	2.666666667	7.444444444	0.333333333	3.333333333	20.77777778	2584.888889	12.11111111	19.66666667	19.33333333	6.555555556	1.111111111	10.66666667	0.444444444	6.333333333	12.44444444	1	80.88888889
118	Rabies	Infectious	59.77777778	4.888888889	2.222222222	4.777777778	17.11111111	25.22222222	2.444444444	1.777777778	0.111111111	98.33333333	15.33333333	4.777777778	92.66666667	28.11111111	11.11111111	34.33333333	131.6666667	285	74.11111111	1	24.44444444	58.11111111	2.555555556	33	30.77777778	2.888888889	3980	314	710	298.4444444	93.55555556	9	0.444444444	13	11.33333333	3844.222222	29.88888889	42.11111111	9.222222222	10	125.4444444	13.22222222	4.333333333	8.555555556	40.22222222	1	26.22222222
119	Rabies	Infectious	49.88888889	3.888888889	88.44444444	3.777777778	4	9.222222222	1.777777778	1.777777778	3.888888889	9.666666667	5.555555556	24.66666667	29.11111111	4.555555556	3	1.666666667	118.1111111	32.22222222	64.44444444	1.444444444	45.55555556	4.666666667	1.111111111	14.77777778	30.77777778	1	4260.888889	5.222222222	269.7777778	254.3333333	37.22222222	0.666666667	0.444444444	1.222222222	9.666666667	1737.555556	5.222222222	22	9.333333333	2.444444444	22.88888889	7.111111111	0.666666667	8.555555556	7.888888889	1.222222222	9022.555556
120	Rabies	Infectious	47.82142857	7.273809524	2.011904762	2.011904762	13.30952381	18.41666667	2.630952381	1.238095238	0.154761905	114.0595238	10.98809524	3.095238095	60.35714286	1.857142857	1.238095238	2.011904762	184.7857143	41.78571429	48.9047619	0.30952381	16.55952381	4.488095238	7.273809524	31.10714286	164.8214286	6.345238095	6872.357143	4.333333333	735.7380952	54.01190476	16.55952381	5.261904762	0.928571429	6.964285714	6.345238095	2285.988095	18.72619048	38.38095238	40.70238095	8.821428571	0.773809524	17.95238095	1.083333333	7.583333333	16.86904762	1.857142857	512.1071429
121	Rabies	Infectious	100.6734007	6.565656566	2.276094276	1.400673401	26.35016835	36.24242424	5.777777778	1.400673401	0.087542088	21.18518519	15.40740741	8.404040404	49.81144781	7.003367003	8.929292929	7.090909091	127.3737374	78.43771044	37.99326599	0.962962963	1.575757576	17.5959596	4.377104377	29.5016835	36.76767677	1.838383838	2993.239057	12.34343434	629.6902357	26.7003367	29.06397306	3.589225589	0.787878788	12.86868687	4.552188552	3026.855219	21.62289562	28.62626263	7.178451178	9.016835017	1.138047138	2.013468013	0.35016835	3.501683502	17.85858586	1.488215488	11.46801347
122	Rabies	Infectious	43.11447811	9.52020202	2.516835017	1.094276094	166.7676768	22.87037037	6.346801347	1.96969697	9.301346801	103.4090909	87.32323232	204.7390572	24.4023569	0.547138047	1.094276094	2.188552189	176.9444444	34.36026936	62.04545455	1.641414141	16.96127946	10.50505051	4.048821549	32.5	93.88888889	4.267676768	2149.158249	5.7996633	389.7811448	102.6430976	5.361952862	8.644781145	0.765993266	3.939393939	377.3063973	1592.06229	8.207070707	13.78787879	11.05218855	1.96969697	1.641414141	24.4023569	3.173400673	4.377104377	23.85521886	2.407407407	60.62289562
123	WNV	Infectious	83.44444444	10.77777778	2.888888889	0.888888889	42.11111111	18.22222222	3.777777778	2	0.111111111	33.77777778	18	14.44444444	31.33333333	7	4.222222222	4.222222222	113.3333333	60.66666667	48.11111111	6.111111111	2	31	5.555555556	45.33333333	83.77777778	4.777777778	3393.777778	15.66666667	555.5555556	370	17.88888889	8.777777778	0.888888889	6.333333333	0.888888889	2044.555556	14.11111111	19.22222222	6.777777778	4.666666667	2	11.11111111	1.444444444	4.444444444	17.22222222	1.888888889	2.111111111
124	WNV	Infectious	191.8888889	29.33333333	4.888888889	7.333333333	355	33.33333333	8.555555556	19.33333333	0.111111111	27.44444444	124.1111111	60.22222222	97.33333333	7	7.777777778	4.555555556	407.7777778	98.44444444	86.22222222	5.666666667	7	24.11111111	7.111111111	103.7777778	88.44444444	3.888888889	3240.555556	7	518.8888889	286.2222222	45.22222222	8.444444444	1.222222222	16.44444444	31.88888889	2717.111111	34.77777778	17	24.22222222	15.77777778	0.555555556	9.111111111	0.777777778	2.222222222	35.77777778	2	16.77777778
125	WNV	Infectious	37.88888889	8.777777778	10.33333333	0.555555556	3.888888889	18.88888889	6.444444444	2	4.111111111	266	1.111111111	99.33333333	19.44444444	5.111111111	3.888888889	1.555555556	2.222222222	45	38.11111111	4.111111111	13.66666667	20.22222222	5.444444444	90.22222222	111.1111111	4.333333333	5202.888889	228	0.111111111	354.7777778	9	10.22222222	4.777777778	3.444444444	11.77777778	568.2222222	3.222222222	3.555555556	9.555555556	0.888888889	0.666666667	10.88888889	2.111111111	1.666666667	0.111111111	5.888888889	31.77777778
126	WNV	Infectious	133.6666667	10.44444444	3.444444444	3.333333333	591.7777778	25.44444444	6.777777778	2.888888889	24	37.66666667	188.6666667	368.6666667	60.77777778	4.222222222	4.222222222	4.444444444	212.5555556	42.22222222	77.22222222	7.444444444	5.888888889	9.333333333	9.333333333	73.11111111	62.88888889	6	1945.444444	7.333333333	240	305.8888889	19.22222222	7.777777778	1.222222222	10.44444444	4.888888889	3778	24.66666667	23.44444444	18.22222222	2.666666667	1.666666667	11.11111111	2.333333333	2.444444444	20	2.333333333	14.33333333
127	WNV	Infectious	168.5555556	10.55555556	7.888888889	2.666666667	259	22.33333333	3.111111111	5	26	15	75.33333333	98.88888889	40.66666667	4.444444444	3.777777778	2.666666667	178.6666667	49.55555556	45.11111111	1.777777778	1.888888889	11.22222222	77.33333333	59.22222222	87.11111111	0.111111111	2647.555556	60.77777778	191	438	26.44444444	6.666666667	0.666666667	4.777777778	4.777777778	3735.111111	8.444444444	19.33333333	9.444444444	0.111111111	0.888888889	7.444444444	2.333333333	7.555555556	13.88888889	0.888888889	64.88888889
128	Control	NonCNS	61.44444444	6.444444444	0.777777778	1.555555556	83.88888889	16.44444444	4.111111111	3.666666667	18	147.1111111	39.22222222	17.88888889	26.33333333	2.333333333	1.444444444	0.888888889	236	45.55555556	65.88888889	4.777777778	23.33333333	21.44444444	6.111111111	51.77777778	149.5555556	5.222222222	4699.888889	4.666666667	473.3333333	121.5555556	2.888888889	7.444444444	1	3.222222222	1.111111111	2170.888889	8.555555556	12	16.88888889	2.888888889	0.666666667	18.22222222	3.333333333	1.333333333	15.33333333	2.555555556	7
129	Control	NonCNS	27.47169811	2.20754717	0.858490566	0.490566038	11.52830189	12.01886792	2.08490566	5.396226415	0.122641509	72.8490566	7.971698113	13	23.91509434	2.452830189	2.08490566	2.330188679	173.0471698	48.32075472	46.60377358	1.594339623	24.16037736	17.66037736	4.41509434	26.85849057	88.91509434	4.783018868	2590.556604	2.820754717	445.5566038	222.4716981	4.783018868	8.216981132	0.367924528	4.29245283	10.05660377	1376.160377	11.89622642	23.30188679	19.13207547	2.20754717	0.490566038	11.40566038	1.716981132	4.29245283	10.30188679	1.103773585	5.396226415
130	Control	NonCNS	25.41964286	5.6875	0.116071429	0.116071429	12.53571429	10.79464286	1.741071429	2.669642857	0.116071429	113.9821429	4.991071429	4.178571429	21.125	2.785714286	2.205357143	2.669642857	127.0982143	42.36607143	68.25	0.116071429	24.375	22.40178571	5.339285714	35.40178571	81.13392857	3.482142857	2777.9375	2.669642857	341.0178571	346.9375	4.0625	16.01785714	2.669642857	3.366071429	2.089285714	1353.160714	7.544642857	19.84821429	19.96428571	3.017857143	1.044642857	18.45535714	2.205357143	2.4375	16.01785714	2.901785714	3.25
131	Control	NonCNS	38.8452381	8.357142857	3.55952381	1.392857143	12.53571429	24.45238095	3.25	1.547619048	0.154761905	123.3452381	6.035714286	3.25	33.11904762	0.154761905	1.857142857	2.321428571	176.7380952	45.19047619	53.54761905	2.166666667	27.70238095	11.29761905	5.416666667	28.63095238	104.7738095	4.178571429	3294.72619	1.547619048	431.7857143	352.702381	5.726190476	10.83333333	1.238095238	2.630952381	2.785714286	2451.583333	11.76190476	17.79761905	18.26190476	3.095238095	0.619047619	17.79761905	1.547619048	3.714285714	4.178571429	2.011904762	3.25
132	Control	NonCNS	15.28070175	8.894736842	0.114035088	1.026315789	4.105263158	10.60526316	2.394736842	2.622807018	0.114035088	100.6929825	2.622807018	2.850877193	29.76315789	1.254385965	1.824561404	1.710526316	125.4385965	38.31578947	56.44736842	8.096491228	21.43859649	16.42105263	4.105263158	21.66666667	125.5526316	4.219298246	3314.315789	2.50877193	517.377193	366.8508772	4.675438596	8.780701754	1.824561404	2.850877193	0.912280702	1473.903509	9.807017544	21.43859649	28.28070175	2.850877193	0.912280702	22.23684211	1.48245614	3.307017544	15.62280702	0.912280702	7.070175439
133	Control	NonCNS	20.22222222	9.111111111	0.111111111	0.777777778	3.666666667	13.33333333	5.777777778	1.333333333	0.111111111	110.7777778	4	3.222222222	29.66666667	2.888888889	0.111111111	1.666666667	184	41.22222222	62.11111111	3.777777778	21.55555556	16	4.888888889	31.88888889	205.5555556	2.444444444	3623.444444	0.111111111	528.3333333	272.7777778	4.111111111	7.111111111	5.222222222	5.555555556	3.333333333	1265.888889	14.11111111	17.22222222	20.77777778	2.555555556	0.444444444	17.88888889	1.444444444	3	6.111111111	2	13.33333333
134	Control	NonCNS	36.83333333	3.649122807	1.254385965	1.026315789	31.81578947	13.11403509	1.026315789	1.48245614	0.114035088	74.12280702	12.54385965	17.21929825	18.01754386	2.850877193	1.710526316	1.140350877	139.122807	41.16666667	48.80701754	4.561403509	20.86842105	13	2.850877193	18.70175439	89.28947368	3.99122807	3654.824561	6.157894737	489.2105263	279.9561404	5.587719298	8.096491228	0.456140351	4.675438596	1.254385965	1590.561404	7.640350877	15.50877193	40.02631579	2.622807018	0.570175439	15.50877193	2.052631579	5.929824561	6.956140351	1.48245614	1.368421053
135	Control	NonCNS	10.66666667	2.666666667	1.777777778	0.555555556	6.333333333	8	4.333333333	2.666666667	0.111111111	124.8888889	4.888888889	3.666666667	17.22222222	2.666666667	1.666666667	1.888888889	174.2222222	54.11111111	51.55555556	3.666666667	20.44444444	16	5.555555556	31.44444444	196.8888889	3.888888889	3104	4.555555556	571.8888889	193.8888889	4.333333333	12.88888889	3.555555556	5.222222222	0.888888889	1597.222222	8.555555556	12.33333333	19	2.777777778	1.222222222	26.77777778	1.111111111	4	8.444444444	1.777777778	5.444444444
136	Control	NonCNS	33.88888889	5	1.777777778	0.111111111	90.77777778	13.66666667	3.666666667	2.555555556	0.111111111	123.6666667	45.44444444	27.55555556	15.44444444	1.666666667	1.111111111	1.888888889	144.8888889	36.33333333	50.88888889	6	20.44444444	16.55555556	3.333333333	27.11111111	60.88888889	4.888888889	2527.666667	3.777777778	380	131.8888889	1.444444444	6.333333333	5	5.111111111	2.444444444	1258.777778	10.88888889	18.33333333	37.33333333	2.777777778	1.222222222	21.33333333	2.444444444	2.888888889	7	2.111111111	2.777777778
137	Control	NonCNS	38.44444444	14.11111111	1.777777778	1.555555556	6.555555556	20.22222222	2.666666667	0.222222222	0.111111111	131.6666667	6.444444444	10.11111111	33.88888889	3.444444444	3.888888889	2	169.4444444	58.33333333	43.11111111	5.333333333	13.77777778	15	3.333333333	17.66666667	205.7777778	4.444444444	3410.555556	5	368.2222222	146.3333333	7	7.222222222	1.888888889	5.111111111	2.111111111	1762.444444	15.44444444	29.88888889	27.88888889	3.666666667	0.888888889	16.33333333	0.777777778	2.111111111	11.77777778	1.666666667	9.666666667
138	Control	NonCNS	31.45535714	9.982142857	3.714285714	1.741071429	5.455357143	16.48214286	6.848214286	1.857142857	0.116071429	68.94642857	6.616071429	3.830357143	24.72321429	2.4375	0.8125	1.973214286	130	38.41964286	72.08035714	0.580357143	17.99107143	16.13392857	3.482142857	25.1875	142.4196429	5.339285714	4218.151786	1.044642857	390.1160714	197.5535714	4.0625	9.633928571	0.928571429	4.0625	1.392857143	1174.0625	14.50892857	28.08928571	16.36607143	3.830357143	0.928571429	31.91964286	4.758928571	5.571428571	10.09821429	1.392857143	31.33928571
139	Control	NonCNS	64.875	34.375	8.875	1.875	16.75	14.75	2.375	1.75	0.125	130.375	10.125	4.75	30.75	2.25	2	2.375	225.25	58.375	44.75	2.125	19.375	23	5.625	29.5	75.125	2.75	3143	3.25	584.875	66.25	2.25	5	3.75	8.25	4.625	1542.75	20.625	26.875	14.5	4.75	1.625	15.625	1.125	1.25	242.625	4.125	16.75
140	Control	NonCNS	32.68055556	4.694444444	3.430555556	1.986111111	11.73611111	12.63888889	2.347222222	3.069444444	0.180555556	110.3194444	6.319444444	13.54166667	25.09722222	2.166666667	0.180555556	0.902777778	283.4722222	41.70833333	55.25	8.305555556	27.98611111	12.09722222	5.416666667	33.04166667	203.4861111	0.180555556	3187.888889	0.180555556	443.9861111	223.7083333	4.875	3.069444444	1.263888889	4.513888889	19.13888889	1476.222222	10.47222222	16.43055556	20.94444444	2.527777778	0.180555556	14.98611111	1.083333333	5.055555556	6.861111111	0.722222222	1.083333333
141	Control	NonCNS	27.22222222	3.888888889	2.333333333	1.222222222	7.222222222	16.77777778	4	1.444444444	0.111111111	83.77777778	4.555555556	5.666666667	29.33333333	2.888888889	1.111111111	1.333333333	159.6666667	51.88888889	38.66666667	4.444444444	17.66666667	16.11111111	3.333333333	25.66666667	83.55555556	1.777777778	3371.222222	3.555555556	413.7777778	181.1111111	6.333333333	9.777777778	1.111111111	5.444444444	1.555555556	1316.777778	11.11111111	25.66666667	22	3.333333333	1.777777778	11	2.444444444	3.111111111	8.444444444	1.555555556	1.777777778
142	Control	NonCNS	27.36842105	3.307017544	3.192982456	1.254385965	7.412280702	13.11403509	2.166666667	3.763157895	0.114035088	89.40350877	5.929824561	2.622807018	34.78070175	2.964912281	1.824561404	2.394736842	206.9736842	59.4122807	50.06140351	3.877192982	19.95614035	18.13157895	2.964912281	27.93859649	133.0789474	2.850877193	3374.982456	5.929824561	592.1842105	157.0263158	7.412280702	6.842105263	0.570175439	4.333333333	1.368421053	1669.245614	10.71929825	25.0877193	13.9122807	3.877192982	1.140350877	13.9122807	1.48245614	4.105263158	8.096491228	1.368421053	12.20175439
143	Control	NonCNS	38.0877193	4.903508772	3.192982456	1.254385965	6.043859649	19.15789474	3.078947368	1.368421053	0.114035088	118.9385965	6.385964912	2.850877193	33.75438596	2.50877193	1.368421053	1.596491228	189.2982456	48.23684211	46.18421053	1.140350877	19.38596491	12.0877193	6.271929825	26.11403509	120.1929825	2.850877193	3140.754386	2.964912281	399.8070175	535.9649123	6.385964912	8.780701754	1.026315789	3.877192982	0.912280702	2213.078947	13.11403509	20.98245614	19.04385965	2.052631579	1.026315789	15.16666667	1.48245614	4.105263158	7.526315789	1.026315789	28.96491228
144	Control	NonCNS	52.58035714	5.339285714	3.25	1.973214286	7.196428571	26.58035714	5.455357143	2.089285714	0.116071429	137.0803571	7.776785714	1.044642857	51.65178571	2.205357143	2.321428571	2.321428571	185.4821429	68.13392857	69.99107143	1.973214286	20.42857143	18.45535714	3.482142857	24.375	136.6160714	4.410714286	3108.276786	2.321428571	498.7589286	125.7053571	11.49107143	10.44642857	1.276785714	3.946428571	2.669642857	1884.883929	13.23214286	37.60714286	13.34821429	4.410714286	0.580357143	24.83928571	3.25	5.339285714	11.60714286	0.928571429	13.69642857
145	Control	NonCNS	36.83333333	5.416666667	0.12037037	2.527777778	3.009259259	17.81481481	6.62037037	2.768518519	0.12037037	96.53703704	5.416666667	1.564814815	31.41666667	1.925925926	0.12037037	2.166666667	110.6203704	22.75	58.01851852	0.481481481	23.11111111	4.814814815	5.416666667	25.75925926	141.6759259	5.416666667	3223.398148	1.324074074	753.7592593	193.4351852	8.064814815	8.666666667	1.564814815	4.092592593	0.722222222	1638.240741	10.9537037	16.97222222	17.81481481	4.574074074	1.685185185	13.36111111	1.083333333	2.407407407	21.30555556	1.564814815	55.49074074
146	Control	NonCNS	40.77777778	3.777777778	2.333333333	1.222222222	9.222222222	14.22222222	1.777777778	2.333333333	0.111111111	99.88888889	6.555555556	6.222222222	21.88888889	2.888888889	1.666666667	1.444444444	183.8888889	46	38.22222222	4.777777778	14.77777778	12.11111111	4.666666667	20.22222222	78.33333333	0.111111111	2687.111111	4	378.6666667	168.1111111	4.333333333	8	1.333333333	3.666666667	1.666666667	1367.333333	11.44444444	26.55555556	15	0.777777778	0.777777778	10.88888889	2.333333333	1.666666667	5.444444444	1.222222222	0.111111111
147	Control	NonCNS	26.36111111	6.5	1.564814815	1.805555556	5.055555556	19.37962963	2.648148148	0.842592593	0.12037037	97.13888889	5.296296296	6.37962963	21.78703704	2.287037037	1.685185185	1.925925926	153.9537037	47.90740741	55.49074074	2.287037037	15.88888889	14.68518519	3.611111111	19.62037037	134.8148148	2.046296296	3500.009259	3.009259259	410.2222222	345.3425926	6.861111111	8.666666667	1.564814815	4.333333333	0.722222222	1398.462963	9.990740741	25.87962963	48.87037037	2.287037037	0.842592593	23.47222222	2.287037037	1.925925926	5.898148148	2.166666667	3.611111111
148	Control	NonCNS	18.86585366	6.975609756	2.06097561	1.585365854	5.390243902	9.036585366	1.902439024	1.743902439	0.158536585	175.8170732	3.804878049	3.012195122	42.01219512	3.487804878	2.536585366	1.902439024	182.9512195	61.19512195	59.45121951	3.804878049	23.46341463	19.34146341	9.987804878	36.62195122	201.0243902	2.695121951	3877.487805	1.426829268	465.4634146	222.1097561	8.243902439	11.41463415	1.268292683	8.243902439	2.219512195	1818.890244	15.37804878	30.2804878	32.81707317	3.963414634	0.317073171	20.92682927	1.109756098	3.804878049	11.09756098	1.585365854	52.15853659
149	Control	NonCNS	20.82407407	3.490740741	1.925925926	1.685185185	4.092592593	13.84259259	2.407407407	2.166666667	0.12037037	106.6481481	3.490740741	1.564814815	23.23148148	2.888888889	1.564814815	2.287037037	143.1203704	40.2037037	61.26851852	2.768518519	18.89814815	20.10185185	3.611111111	19.98148148	157.4444444	3.25	3738.583333	4.574074074	399.75	435.0185185	6.018518519	7.462962963	1.083333333	4.212962963	1.805555556	1628.009259	9.027777778	17.33333333	24.91666667	3.611111111	1.925925926	32.74074074	2.768518519	4.092592593	6.861111111	1.925925926	3.851851852
150	Control	NonCNS	39.44444444	3.888888889	1.777777778	0.888888889	43.55555556	13.55555556	2.888888889	3.222222222	0.111111111	100	18.44444444	20.22222222	17.11111111	2.111111111	1.555555556	1.222222222	146.7777778	34.44444444	47.33333333	3.666666667	17.44444444	18.55555556	4.666666667	19.66666667	120.8888889	8.222222222	3345.444444	2.777777778	440.4444444	225.7777778	2.333333333	8	4.111111111	5.222222222	2.666666667	1011.222222	13.77777778	17	21	3.333333333	1.666666667	21.33333333	3.111111111	2.444444444	9.555555556	2.888888889	534.3333333
151	Control	NonCNS	18.05555556	4.212962963	4.453703704	1.203703704	21.78703704	11.31481481	2.166666667	3.25	0.12037037	105.0833333	9.87037037	13.48148148	22.14814815	1.564814815	0.601851852	1.564814815	122.0555556	38.75925926	43.33333333	3.37037037	18.89814815	25.75925926	5.055555556	20.7037037	72.82407407	5.657407407	3364.231481	6.37962963	479.0740741	363.8796296	4.935185185	8.666666667	1.203703704	5.657407407	2.287037037	1311.555556	6.62037037	14.32407407	22.99074074	4.453703704	1.083333333	21.66666667	3.25	7.462962963	13.12037037	4.092592593	9.268518519
152	Control	NonCNS	36.23148148	3.490740741	0.12037037	1.203703704	37.91666667	12.51851852	1.203703704	0.842592593	0.12037037	85.46296296	14.68518519	17.69444444	17.81481481	2.648148148	1.083333333	1.083333333	145.287037	40.80555556	49.83333333	4.212962963	13.48148148	13.12037037	3.611111111	21.90740741	111.5833333	5.657407407	3594.37963	7.583333333	505.4351852	295.0277778	4.694444444	8.666666667	0.601851852	5.657407407	1.444444444	1577.814815	8.546296296	14.44444444	36.35185185	3.25	0.962962963	15.52777778	2.166666667	5.777777778	9.990740741	2.046296296	1.685185185
[truncated: 10 more columns]
